# Supplementary material for: Translation, Cross-Cultural Adaptation, and Psychometric Validation of the Chinese/Mandarin Cardiac Rehabilitation Barriers Scale (CRBS-C/M)
Source: Rehabil Res Pract. 2021 Jun 17;2021:5511426. doi: 10.1155/2021/5511426 (PMC8233091; doi:10.1155/2021/5511426)
Supplement: Supplementary Materials — Supplementary Table 1: Pearson's correlation coefficient showing association between with individual CRBS item scores with CRIAQ total scores. Supplemental Appendix: the CRBS scale https://sgrace.info.yorku.ca/cr-barriers-scale/crbs-instructions-and-languages-translations. [file 5511426.f1.zip]

Archive with 2 entries (2 files):
- 5511426.f1/CRBS_Chinese version from Lindsey_manuscript-AF_vRehRes&Pract-suppl w chinese scale.docx
- 5511426.f1/CRBS_Supplemental Table 1 (1).docx
